# Supplementary material for: Life and expectations post-kidney transplant: a qualitative analysis of patient responses
Source: BMC Nephrol. 2019 May 16;20:175. doi: 10.1186/s12882-019-1368-0 (PMC6524208; doi:10.1186/s12882-019-1368-0)
Supplement: Supplementary file 2 — Open-Ended Responses. This file includes the participant responses to the three open-ended questions. (XLSX 45 kb) [file 12882_2019_1368_MOESM2_ESM.xlsx]

## Sheet: Patient Surveys 476 Free Text
Open-Ended Responses
Subject ID	Q13: How has your life changed since having a kidney transplant?	Q14: What concerns you most about your health care and future quality of life?	Q15: Is there something we didn't ask you that you wish we had?* *Names of healthcare providers have been removed
1	Very Good
2	Very important to me. Thankfully I was able to receive a kidney	Being mobile and able to take care of myself.	N/A
4	It is much better and I love life	What will happen to me when my kidney stop functioning?
6	Alive, alert, rested, peaceful, engaged in my tasks, much more positive outlook, paying more attention to overall health. I CAN SEE RETIREMENT!!	My ability to lose excess weight. Get off meds for high blood pressure & diabetes. Becoming much more physically active.	I hope there will be more intensive patient education prior to and in early stages of transplant. Topics: Assymmetry or arms re: fistulas. Weight control. Pairing a transplanted patient with a new reicipient to help mentor/explain things. Thanks for asking me my input!
7		work
8	Better No Dialysis		No
9	No more dialysis, less pain, less problem	Rejection, Meds side effect	None
12	Feel better, not so nauseous	Raising grand kids. Have to stay well for them.
14	Less desire too do things + less energy	Cost of Rx, and kidney failure	Kidney transplants have been around for 50 yrs+. I don't recall any conversation about how long it will last.
21	Better Quality	Insurance issues
23	No	None
24	Overall better health + optimism	Diabetes + weight control
25
27	No
28	I feel normal except I get sick (colds) easy.	Nothing
29	Better
33	Good	feor?????
36	I am more concious of choices I make about everything. From meal choices to what shit to want and to where to take a family vocation. I never want to be too far away from medical help.	I worry that I will be able to work untill I am at retirement age. I worry that I may need another transplant when I am elderly. I worry that I may have to go on dialysis some day.	I would like to talk about the future of medicine. I pray that T-cell and cloning teck reach a point where people neding transplant can have their own organs cloned so waiting lists and family members making donations become a thing of past.
37	None back to normal	Nothing so far
38	None	$
40
41
45	I have a different diet & I am very tired (quickly). My income is much lower due to being on social security & No sob. My Faith has increased. My dependency on my family has increased.	My children are grown now ( 22yrs & 20 yrs). It has been 7 yrs since my tranplant and I'm sure they would like to move out & live a normal life but feel quite guilty trying to help take care of me & help with all the bills. Not to mention I keep catching	No.
46	More energy than when I was on dialysis. More freedowm. Feel much better. Fewer doctor visits and hospitalizations. More stability in my life.	My heart issues and diabetes.
47	Lots of meds	Kidney control, diabetes control
48	Tremendously	I just like living day to day.
49	For the better. I can go out and do just about anything I want to.	If my kidney fails and I have to go back on dialais, I just gained custody of my 15 year old granddaughter and I want to be able to take care of her and get all the help she needs.
54
58	Dealing with medications.	That I might not have access to my medications.	There is often no concern at the hospital (when hospitalized) about my poor immune system and right dosage of my medication. ( and not listening to my correction and causing invalid blood count.)
59	I could have happier days I can use that bathroom, don't have to go back on the machine I'm happy in my life every since I got my kidney years ago Amen	Being able to deal with all the medicine, want to be able to go places spend time with my love ones be around to watch my grandchildren grow-up, being able to have a second chance at life and do the right thing to maintain a healthy kidney.	You have answered all the questions and I felt comfortable, life has been a blessing and my kidney doctors have done a great job. Keep up the good work.
60	More energy. Feel active. A normal active life.	Basicly, my kidney and its function.	No
61	No		N/A
62	balance-enjoyment, stable-love-emotionally	can't have kids-transplant failed	nope
63	Chanllenging but good	Taking care of my wife who has cml is not easy but we carry on with faith	No
64	Back to a normal, active lifestyle	How long my transplant lasts	No
68	My life has changed significantly, from having a story of share others with to how my health is and the disciplines I take to keep myself healthy.	My concerns are the cost of health care, what quality of health care will be provided in the future, what will my options be choosing concerning the health care, how will my health care ba different in 10 to 20 years, and will my health care be still priv	ask our views on the service that is provided (from doc appointments to receiving pills on time.)
69	more aware of health issues	very concerned	no
74
79	Very much. Can do most things again. Very active.	I am surprised I've made it this far.	No
80	Seven neuropathy	pain, numbness, balance and coldness
82	About a 30% change. Care in diet. Care in regular hours, e.g., work, sleep. More closely monitoring non-transplant health issues.	Maintaing excellent health insurance. Because if less predictatility of future healthy/possible need for more complex medical intruments in the future in case of transplant deteration/rejected/need for dialysis. Need to maintain good coverage for medicati	Having a transplant introduces some insecurity in that future health is uncertain as if it is very dependent on graft survival and graft function. I have been extremely fortunate in maintaining my graft for over 17 years- which I consider a near miracle.
83	Daily meds, better diet and stress relief.	Leading healthy lifestyle to increase longevity of transplant. Realizing transplant is a treatment not a cure.
84	Better	Diabetes	N/A
85	Reduced Activity	Retain my faculty
87		Health issues
88	I feel better all over. A feeling of well being.	Just hope to styy out of hospitals and keep enjoying life. I am leary of skin cancer.	Am I afraid that I will be become a diabetic.
89	Not eating what I want continuously taking meds; feeling tired; afraid of losing my kidney.
91	One operation after another but still here to enjoy it	Hope to enjoy many more years
93	It really hasn't changed.	I want to feel good. I have my 12 years old granddaughter and I want to see her graduate and help her.
94
95	I have one.	Keep kidney healthy
103	I am at about 50% of what I was but I am very greatful.	The cost
104	Wonderful	Blood Pressure & Diabetes	No
105	A lot	How long my kidney will last
109	For the better	Kidney transplant
111	Feel so much better. Have more time. No dialysis. Retired. Can travel much better.	My heart + breathing.
112	Yes, I can do more things.
113	AH…Hello	Keeping weight under control. Broken/fractured foot and was not able to walk 90 + days gained weight.	No.
114	More Active	None	No
116	Improved	Keeping my kidney!
117	N/A	None
118	I can travel	none	no
119	I'm pretty much feeling good & normal	the cost
122	good and bad-pros and cons	I'm very tired and it's getting hard to exercise but I am very inactive and need to increase effort. Better I hope	Not that I know of
123	Feel more healthy, more knowledgable, more freedom (dialysis)	Increasing cost and making the right decision, regarding healthcare.
124	Yes	Transplant failure
125	I appreciate every single moment of air in my lungs and a functioning kidney. I thank God for it daily and I live with the knowledge that I must do something incredible with my life, because I am blessed with a 2nd chance. My brother just died ( Feb. 31st	Nothing I have U of M!	No-Great survey!
127	I am able to feel human and alive again. I am not sick all the time and able to do more.
129	Yes	Diabetes	No
132	For the good	Dialysis
133	Back to normal.	I want my kidney to last long time. Never want to be on dialysis again.	Thanks!
134	no more dialysis	cost	nope
135	I can work now without missing much of it because of dialysis	How long will my kidney last
138	It has become full of more purpose. I feel I have been given a 2nd chance.	Will I be around to enjoy my grandson?
140	I now have a life. I can participate in activities that I couldn't before. Even with many med I feel great.
142	For the best	Function on my own and continue to be healthy
144	Yes	Keeping diabetes under control
150
151	Yes	Having good health for time I have left.	No
152	My endurance of my daily activities are increasing without a lot of home help.	That my Lupus will flare up and cause me to decline or kill my kidney.
153	Feel much better, more focused, not so exhausted, more s??	None at this time
156	I have more energy. I feel better. No more dialysis. Looking forward to doing things I couldn't do.	Taking my medication on time.
160	I have more energy	I have no concern.
163
166	Feel better	Cost/Family Burden/Hopefully great live day by day	All groovy
167	More active	Having enough insurance
168	For the better, feel like I'm living again.	None	No
172	None	None
173	An over welming amount of energy throughout the day	How will my finanaces be managed in the future if my transplant kidney fails and I can not work as mechanic?	How does one plan to be active while going through dialasis.
176	Freedom to travel. Being in control of my destiny.	None
179	Back to nearly normal	Nope	I'm good
181		Kidney function stays as stable as possible.
195	I feel great and have resumed all normal activities.	Complications from kidney transplant and restrictions from normal living.	No
196
197	Yes	Staying well	No
199	More energy.	?	No
200	More Stressful	Dialysis, other medical conditions directly caused from this
202	I can continure doing the things I enjoy. Not being tied down to dialysis.	Eating healthy diet, keeping weight down, infections, getting sick
204	Able to eat more things, no dialysis, more freedom	concerned about kidney failure
208		Cost	More assistance with medications and labs.
211	Just taking more pills	To see but kids grow up
216
218
219
220	Yes, can't work like I'd like because I loose medicade & Not being eligable for a lot of programs but wouldn't be able to afford myself	Ability to always have my vision and thinking ability and never want to be a diabetic.
221	It has overall improved	Kidney failure. Weight gain.	More information on med's side effects. Better warning on weight gain
224	Poorer	Well living on SSD pay.1 time a month is no picnic. When you have debt there is no money left for food or fun.	Yes I wish I could make $200 more a month. I wish I could save some money w/o consequences.
225	I lived (the doctor thought I was going to die)
228	Different meds. It's changed a lot for the better, my qualiy of life has increased drastically	losing the kidney & going back to being disable, not able to work or go to school
231	the recovery process is slow and being susceptible to infection	that my kidney may fail and going back on dialysis: prayer not so. We serve an awesome God! I have the Faith!
233	Not doing dialysis 10 hrs per day, taking more meds, more free time.	Cost
234	I don't have to do dialysis and can do more things.	That kidney may reject	None, all is good. :)
235	Different career choices, feeling a lot better	support	no
236	Yes	Poor Health
238	More energy. Can plan to do things. Not tied to home and dialysis.	Cost
239	It is amazing how much better you feel. You have to deal with the minor problem that nothing compared to pre-transplant	Being able to afford medication to keep quality of life.
240	Kidney is doing well but other health issues are causing havok in my life	All of my health issues and not being able to fuction.
241	Very little	to take care of myself
242	More aware of my general health.	Rejection or failure of the transplant.	N/A
243	For the better I can serve my purpose.	Being taken care of.	No
245	Yes, for the better	Rejection of insurance
255	Much better quality of life. I am more aware of my health and am quicker to address those issues more quickly due to past situations.	Just the unknown time table of the kidney I received.	N/A
260	Due to medications associated with the treatment of ESRD. I have received 2 Hip replacements and 1 revision. Lack of mobility has had a negative impact.	The need for additional hip revision surgeries in the future and possible kidney failure or rejection. This limits my ability to optimize my quality of life.	After 8 yrs post-transplant, I am continuously re-evaluating my opportunities(limitations) to maximize my quality of life due to the medical restrictions associsted with my kidney transplant and my avascular necrosis of both hips.
261	I have been extremely healthy physically for 12 years now. So having health restored is an incredible experience. I appreciate life more.	Possibility of losing kidney at an older age and not being able to " power through it" as I did when younger.
262	No pep, tired
263	Profoundly	Staying active, weight control, staying "young".
264	Started work partime crafting / art fairs, allows me also to be caregiver for live in parent and spouse.	Being able to function as caregiver long term
265	Yes	Getting cancer from the meds I have to take
266	more purposeful, more appreciation.	sexual ability, health of kidney.	No
269	More pills, more healthy & alert, bone more fragile	That I remain a contributer to my wife's happiness.	While I've battled discouragement before. For some reason I don't worry. This is good & bad. I don't concern myself with things I know I don't know.
271	Not much! But I watch my activity.	Getting to walk again.	No!
272	Lots of medicine.:( No dialysis:) Other than feeling a lot better, not much, back to work.	How much all of it will cost?!
277	Feel much better physically	Cost of meds when I petire in a few years. My kidney functioning for 40+ years.
280	Lost weight, exercise, eat better.	Maintaining a healthy life style, so my daughter's kidney donation to me is not wasted.
281	Better than being on dialysis.	Trying to just stay healthy.	No
283	More energy. Interested in food for the first time in 2 years. Warm! Not freezing all the time.	Sleeplessness & lack of focus from prednisone. Rejection/Kidney fuction decreasing.
285	Majorly		This kidney has helped and improve my health and life style in so many ways and I'm very glad to have taken that chance instead of being on dialysis. Key is to really listen to what your doctors say and keep taking meds and live healthy. Also staying positive and have hope.
286	No dialysis - wonderful!!	Getting my heart to pump enough blood to my new kidney. I want everthing working correctly.
288	More laid back	Being mobile
289	Yes	None.
290	Life has gotten easier.	No concerns	No
291	Yes in the better	Going back on dialisis
292	More freedom but also more health problem (diabetes) type 2	Rejection	No
293	Much better.	I want to feel better and enjoy life more.
294	Better health, more active, my life continues.	Continue to live an active high quality life.	My favorite disney character is Peter Pan.
296	Good	Staying healthly	No
297	More energy.	Side effects of some meds.
298	Watch diet more. I avoid surgical procedures, would like to have another knee replacement, but I avoid. Limited in sport activities. Still work out & play golf but had to stop softball & tennis due to knee.	Controlling blood pressure and kidney function.	No
299	Easier, no worries about my kidney.	To keep balance with diet and meds.	Nothing
303	More health care.	Cost to maintain.
304
307	No dialysis
308	I have my life returned to me	Maintaining my current transplanted kidney.	N/A
309	Not much, just off dialysis.
310	Quality of life is much better.	Complications with the new kidney.
318
321	More energy, happier	Potential kidney failure.	No
322	A lot more blooddraws shaky hands,	If I have to stay on Floyrax ( Maybe some medicine, bad hand writing) high heart rate, bad for sexual activities.	Really feel very blessed that my 21yr old daughter donated her Kidney to me.
323	More energy + my outlook is more postive.	N/A
328	Not much, have to be more alert in many aspects.	Kidney failure and not being able to continue the way of life I enjoy.	Nothing I can think of at this time.
330	No	Kidney length	No, Dr. [name removed] very excellent
332	Yes, much better than dialysis & very close to being as normal prior to dialysis.	About to refere & cost to maintain current level of health care is a concern.	No
333	I got my life back. I feel good! I think about exposure to infection & actively work on reducing risks. I'm aware that I need to be more careful about exposure to infection than non-transplant/ non-immuno supported people.	I worry about infection but expect good quality of life.
335	Everything	Trying to stay afloat financially & emotionally	No
341
344	Feel better. Happy to not be hooked up to dialysis anymore almost to a point I forget I ever was.	Keeping my transplant happy	Some transplants are new while others have been placed ealier to get the numbers of years. I think will help figure how time goes on how patients feel as time goes on with the transplant.
346	Feel better and free.
351	Feel better.	Will it stop me from doing what I want in life?	Living with a new kidney isn't a job, it's a lifestyle. I learn something new all the time, I just have to strive to be better and feel better the right care for myself.
352	Not much	How long will it last
356
357
358	Yes, it's been better	Would like to stay healthy
361	Able to lead a normal life	Kidney failure
364	Take better case of myself	complications and inability to work
366	No more dialysis, free to travel & work, feel much better, few dietany restrictions	Potential for skin cancer & kidney rejection	Inability to get life insanance post transplant when all other medical tests are in a good to excellent range is a problem.
370	A lot trying to rebuild yourself	N/A	Yes my sex life is down a lot and I wish it was up it would make things a lot better for me so if you come up with something please let me know.
373	No dialysis	My lack of drive + energy
375	Yes	Nothing currently
377	Yes, other conditions worse.	Unable to care for self	No
378	No more dialysis!! Wonderful!!	Not being able to walk vey far.
379	Do more	Kidney	No
384			No
387	Trying to live better	Keeping my kidney well + no more heart attacks.	When I had my heart attack (Feb 2015), Dr. said they are finding people that are taking antirejection meds, for a long time, are having heart problems.
388	Better quality	Health care insurance, cost of medications
389	Things are as normal as to be expected	Being here to care and provide for my family	Nope
395	If depresed my immune system causing further illnesses to develop	How my immune system will respond and deal with medical issues
398	Just starting recovery	Kidney Rejection
402	Diabetes, Skin Cancer, Feeling better, avoiding dialysis	Possible kidney rejection
403	I am able to do more things with my family	One day I know my transplant will fail	Was it worth doing a kidney transplant? Sometimes No, If Transplant fails would you do it again? Yes, At U of M? Yes
405	Greatly Improved
415
421	Feels Great, lots of energy, freedom to do things again	Timely followup to concerns and labs.
424	yes	none
429	Better, Living on Borrowed time, Joint Pain
430	Back to Normal.
432	Extremely	I do not wish to become a burden on my family since I am ten years older than my wife. We married when I was 50, she was 40. We adopted four babies from Russia since we couldn't have our own and no-one would allow us to adopt in this country because I was
434	I have had lots of energy, been happy, healthy, and was able to give birth to a child with few complications.	I know my transplanted kidney will not last forever. So I'm most concerned about getting sick again and going through dialysis and another surgery and the impacts it will have on my family now that I have a child.	I love my doctor (Dr. [name removed]) and his staff. They are always very kind to me and are just a phone call away if I need them. They have wonderful "bedside" manor.
440	No	CA risk, higher trigger
441	I can do what I want. Take a lot of meds	My neuropathy back trouble	No
442	Meds AM & PM, Lab visits
443	I feel awesome!!	I do not have any real concerns with my healthcare	no. not at this time
445	Yes		No
446
448	no change yet
449	Better	Nothing
455	For the better-able to eat more, more energy	Having to go on dialysis once this kidney loses function
457
459	Although my disease returned in the transplanted kidney. I am feeling better than I was on dialysis and am able to maintain a more normal life.	Mainly my FSGS ruining my new kidney.
460	I live life, enjoy even the small things, feel blessed.	My life expectancy, being able to afford medications, live and look as normal as everyone else
465		Being unable to care for myself
468	Feel Better, Stronger, Look forward to a long & healthy life	My transplanted kidney may finally reject, My lesion on pancreas may cause a serious issue, Control of diabetes may cause issues in future.	Survey very complete. I've always felt that my doctor and her nurse keep a very close eye on my transplant and overall health.
470	Better energy, better food selection	How to care for my kidney!
472		Transplant failure
473	No Change	Feet pain due to neuropathy
483	More freedome/time (no dialysis), able to work and return to routine daily life.	Keeping my insurance coverage for any complication that may arise from the transplant, rejection of kidney
484	Not Much	Mobility
491	Good
492
494	In almost every aspect	Not being able to take care of myself.
497	None	Eye sight
500	Less energy	I went through Anemia, Parvo, A&B flu, Diabetes 2 since my transplant. Diabetes @ I feel puts unneccesary restircitions on my ife. I went through dialysis for 8 years. I was hoping a new kideny would reduce food restrictions with diabetes it just changed
501	It has allowed me the freedom to pursue life as I wish to!	I hope to continue feeling as good as I do today.
504
507
508	I am more active and have more energy	Potential for cancer due to immune suppressant drugs
512	Dramaticly Improved- So thankful to U of M and my brother	Cancer & Heart Disease	Many questions had an agree or disagree response. I ansered Agree but this my hope & not an expactation. I will do everything I can to achieve my goal.
513	A lot more doctor vistis! More aware of how my body is "feeling." Eat healthier in general, drink even more water.	That I will be able to function and feel good when I am 20+ years older. Also, that I will be able to receive another transplant when needed.	No. Thanks!
516	For the better	If kidney fails
523	I eat healthier with well balanced meals and exercise daily to improve overall health.	Finding the most optimum ingredients for longevity of life and quality of life.	Nothing I can think of at the moment.
526	more energy-better health due to more exercise also able to do more with/for my family	what happens when I need another transplant and I'm in my 60's or so?
537	not really, did not expect rcc?	want to be able to enjoy life
539	I have a new lead on life and can have more time for my family and I am healthier since my transplant.	My one concern is being able to continue with my doctors at U of M and continuing to get my medication and the drug company to be the same as I use now.
545	More Engergy, Feel Great
546		Cost, travel. Concerned about future costs of services and tests.
549	Better by far then dialysis, I can have a daily schedule. I can eat dairy. Less poking by needles have color (my complexion).	Fatigued all the time, Need to change Docotrs, Have weekness in joints, Have pains in joints and muscles, Feet are sore, Right leg doesn't work as good as left, Thinking is not as good, Memory is slower, I am obese.
551	Quality of life is little changed, but it's a hassle to take meds every 12 hours.	My kidney transplant was about 7 years ago. It has functioned well so far, but it's not certain how long that will remain the case. Therefore, my primary concern is life expectancy. My secondary concer is dealing with cancer (skin, etc.) and bone loss res	Perhaps you should ask about the impact of the transplant on the spouse/partner and family. My wife and I had to rethink our retirement plans due to the uncertainty about my life expectancy.
557	A lot better	Diabetes	No
558	Yes. More energy	My old kidneys left in!!
559
562	No	Affordable care act restrictions
563	Some	None
565	Feel I can make plans for the future	Want to continue to feel like doing more when asked
566	Greatly	Walk and Memory
569	It has put a limit on the strenuous activities I once took for granted. While I have not seen limits in terms of my social and business life, I still must be wary of things I put in my body and if I have extreme weight gain or loss.	The concern of not properly placing the medications in my body correctly. I was back in the hospital due to inflammations caused by not placing the prograf in my bosy without the presense of food. That imbalance offset what I thought I was doing correct	If I could change one or more things I did after receiving the kidney, what would I do? I would definitely illiminate any salty foods I overeat from. The same with sugary foods and drinks and limit my amount of potassium/phosphorus/etc.
573	taking more meds, other than that not too much	not knowing how long my kidney will last.
576	Freedom to go
578	feel good and eat good	being able to take care of myself	no. but been 6 years still doing and feeling good. Thanks
579	saved my life	No concerns	no
580	freedom to be independent	cost! BCBS for me and wife $1,741.00 per month out of pocket. Went up $200.00 per month 2015. Over $20,000 per year and going up.
581	much better	independence
583	I thank God that I've done well so far. It has been 33 years.	I hope I can continue to stay healthy
588	Very significant improvement	health of my transplant, care and concern of my medical professionals	I am very pleased with my txp care @ U/M
589	I was fortunate not to rejuice dialysis. I was able to work until the day before my transplant. I was tired and anemic but otherwise doing ok.	The integrity of my transplanted kidney.
591	Don't have dialysis and functioning	Pain, fatigue and nobody knows why
592	For the better, no dialysis	cost of meds	more on time doctor visits, less expensive drugs
593	to the good	?	no
594	Living a normal life again	Kidney rejection, other med concern
597
601	No		No
602	Happy	Making sure I am able to see my kidney doctor at U of M when scheduled	Nothing
605	Better-Able to do more
607	It has given me a chance to do different things, to think about my kidney better. A new love and respect for my donor (my son)- not sick as much	To maintain kidney, what I can do to better my health, being to stubborn to change for better future health (ex. My eating and exercise), being able to afford my meds	Being able to afford my meds
611	Too many to list	None	No
617	Legs are weaker. But life is good	Cost
620	Much better than before	life of transplant	yes, using a plastic surgery for surgical net. ???
621	Has been wonderful- until the last 6 months not feeling well	Severe pain in foot -(right)
622
623	much better	more energy
626	More energy, clearer thinking, not sick daily, brighter outlook on life, happier	Side effects of medications
627	Ok
629	After transplant my life is back to normal as it was before and doing very well with U of M doctors and care from them also with transplant nurses care very well.	No concerns at this time. Only observation is what are the other complications we may run into in futuredue to medication side effects. Have same information based on previous patients experience may help us to mitigate it in a different way.	I believe the patient need to see same doctor to care for them not to eat too much food as the medicine cause them to keep eating and not feeling full even I not finishing either lunch or dinner. I recommend to look into this aspect and find some answers on how to trigger the patients mind to think that he had eaten his lunch and stop eating.
636	Lots of meds	How long will my kidney las	No
638	Back to work not as tired.
639	No much
641	More aware of what I eat, how much I exercise, general health	I'm having a hard time finding a doctor near where I live that I am comfortable and confident in.
643	A lot more dialysis, sitting in a chair for hours. My time is mine.
644	Long wait times to see anyone in clinic. Discipline, time management, budgeting.	Is the U of M the right choice for my transplant care. Department to Biopsy, not enough true care turn still mentality to get more in and out. Excessive testing, and retesting because they wait to long to review results	How is the scheduling, wait times, value for wait times (i.e. is it worth waiting for 1.5 hours to see someone from 10 mins and then the travel times etc.) Perception of true health care or is it more of a billing opportunity
647	More expensive	Skin cancer due to transplant	Afternoon appts requested but given monthly appts. Didn't choose doctor repeatedly requested PM appt
649	Well right now very stressed, but I feel it will get better with time	To make sure I don't have to much fluid on. Also no other diseases I hope.
652
657	No problem when going on vacation w/o worrying about supplies and time to dialysis	getting back to my old self
658	good	none
660	feel like I have a second chance at a full life	my diabetes	How was the nursing staff in the hospital? All the staff was excellent except one nurse. My following nurses and doctors have been excellent also.
661	Feeling better and labs are great	How long my kidney will last	no
664	It returned to normal.	NA
667	I'm much healthier	AHC Act causing a diminish in quality of care
669	Feel better	Medical insurance
670	due to meds I am hospitalized 3-5 times a year. Moody. Able to travel some. Thankful for each day, life is short.	diabetes, fatigue, not being able to work-I never know when I will go back in the hospital (frustrating)	I have had numerous infections,UTIs, etc.. More than others. This is not a cure but it sure beats dialysis. I have hope-just get tired of being sick.
671	I have had a big change in my life as my spouse left me and I am now divorced.	I don't want to be a burden on my sons. I would like to stay independent.
672	no change	always going downhill, always getting worse
674	Much better! Can travel, work, church, exercise, yoga-eat everything!	transplant rejection and going back into dialysis	Didn't explain all the after effects in results of transplant. Weight gain, eating too much (prednisone) heart problems maybe, etc
676
678	Feeling better, able to do more active things. I want to go back to work	That I maintain good health.	n/a
679	a better quality of life, I feel so much better	kidney rejection	no
680	wonderful, happy	expense	no
681	I have lost weigh being that I can eat more foods. I have more energy. My complection is better	Keeping my HA1C to a level that wont cause complications! Not sure if a type 2 medication would benefit me?
688
689	I feel better. I'm happier. I have energy.	Losing my kidney due to infection. Getting cancer. Medical debt. Losing my health insurance.
690
692	The only change has been the medication regimen. Over the term to date of my transplant I have taken more than 85,000 pills	My main concern is whether or not I will need a second transplant durning my lifetime. And, if the need arises, will I be healthy enough to qualify for the procedure.	Yes No Circle One- Have you ever gone outside the UHMS to get a 2nd opinion from another nephrologist? Does your primary care doctor relate to/interact with your UM-Nephrologist?
693	Have not had to do dialysis ever (thus far)	cancer management
694	It has been the most wonderful gift I have ever gotten. It has given me back my freedom to travel.	My weight. Not having control of it
697	No change. I did not have to go on dialysis prior to transplant	? Multiple skin cancers
698	A little lazy	Medications and insurance (health)	N/A
699	No	No
700	Yes very improved	All long lasting kidney	N/A
701	I feel great! More energy and I can live a quality life!	How long will I have this kidney
704	More energy to do activities i.e. walking, excerises	What next- health issues in the future will be able to fight
705	Yes	Overweight
706	Yes	Blood glucose, exercise
707	Vastly Improved	Insurance coverage & health care availability.
708	More medicines, more infections, more doctors, no dialysis.	bones disintegrating	no
717	I have my sweat glands back. I have all my systems up and running again. I take better care of myself. More conscious of eating habits. Consistant with meds. Get exercise.	Being in a wheel chair. Becoming more dependent on others for my care. Inactivity. Falling and breaking bones.	Do you feel the medications are working for you? What are your fears about the transplant medications?
718	Fatigue, confusion, loss of memory	Rejection of kidney	Are there any resources abailable to help kidney transplant patients
719	Better
721
722	For the better	Not being there for my family
725	Having to take antirejection meds twice a day and weal with there constant side effects.	Keeping myself as healthy as possible so I can keep my kidney as long as possible.
728	stool healing	to be able to do the things I did before. Do stuff with my grandchildren and friends. Hang out laundry outside, go where I want to go.
729	more meds/more dr app/more cost for healthcare	affordability of meds/office visits
730	I didn't know how sick I was before the transplant. There have been ups and downs but I feeling I'm doing well.	Cancer
733	more self independence, more active	repeat uti's	no
734	excellent quality of life, able to do what I want	to have my transplanted kidney last several more years	none
735	my life was great before and now I have more energy and freedom to travel	I have no concerns & confident I can afford & have quality health care in the future
736	no dialysis! Fewer dietary restrictions. Not as tired during the day. I spend much more time per day taking blood sugar readings and vitals.	reduced immunity to infections and cancer.
737	better over all	none	no
739	Better	Stroke, kidney failure
741		How long my kidney will last
742	no dialysis	diabetes
743	work in process, 1.5 yr out and starting to get back to having a life	fear of future unknown, how long will my kidney last rejection
744	I never have energy and im afraid to leave the house	That Im going to die with cancer in my stomach	If I wanted to have a kidney infected with herpes. I don't think so, fix it.
746	easier-more open schedule-feel much better	keep this kidney working
748	for the better	kidney problems post-transplant	n/a
751	It has been different in the sense that there is always thoughts of the kidney rejected. I have also been sick more than normal.	I hope that I can continue to receive quality health care so that my quality of life remains good.
754	I am free to do things I want to do again	The kidney failing again and oing back on dialysis
755	Yes	Needing to be placed back on kidney dialysis	No
757
758	Not a great deal, as I was on dialysis for a year and have suffered some debilitating complications since my transplant.	My frequent returns to the hospital and being hospitalized.	No
759	Slowing, happy to know I can plan a normal life soon without machines	That kidney will fail & have to go back to HRMO.
760	Yes	Keeping my transplant	\
761	Every single day is a gift	Can I still do the things I love
771	No	I have parkinsins disease so I am concered about my future health
776
778	Vastly Improved	Plaque build up, already happening possible future poor ability to walk musicians tendonitis in arm, loss of function
779	Feeling better
781	becoming more active
782	More time to do things, spend time with my son and do things with him. Start my life over.	Nothing, I'm doing what Dr. says to do. My life is in God's hands	No
784		Life span of kidney
785	Many ways… a few bad, but mainly good	I'm worried about losing my transplanted kidney in the future and not being able to take care of my family as well
790	No	None
791	Being normal- being able to go to work, enjoy family, travel.	How much meds will cost me when I retire. I have excellent health care now. I am concerned about retirement plants in 3-4 years.
792
793	Factoring in aging = it has slowed down= more cautious= know and understand limits & restrictions=	Availability = options = choices = Accessability
794	Feel much better, more energy	costs	no
795	Appreciate life much more. More regimented about my healthcare	My concern is that I can postpone another kidney failure for as long as possible	N/A
797	My energy level is higher, I feel well the majority of the time	Possibility of cancer recurring. Losing my transplant.
799	Still a battle for me, feel great somedays, and feel horrible some. Just life I guess.	Financial of course and quality of life whats keeping me alive, I believe is also slowly killing me. Go figure!	No not at this time!
803	For the better. No more dialysis 3x week. Able to enjoy spending quality time with family. Attending daughter's wedding and birth of grandchildren.	Rejection
805
809			No
810
811	Better	Never want dialysis again
812	It has been much better. I am happy I got it.	Beacause of all my issues I am not sure how long I will live but I am looking forward to seeing my daughter grow up.
813	No Dialysis	Rputec poor balance
814	For the better	I live from year to year- this year not so good- next year perfect
817	Great	to take one day at a time	N/A
818	It is wonderful not being on dialysis.	Heart problems or cancer	no
820	For the better- more energy less worry greatful for everyday things!	Complications from multiple health problems- heart kidneys, urinary issues, healthcare	My hope for future recipients is to have more info on what to expect directly after the transplant. I found initial recovery very difficult physically and mentally. Most info was about meds and life style changes
821	I been very happy	stay healthy
822	Feeling better- MORE ENERGY	Will I be healthy enough to handle a second transplant 20 years from now?	No
823	Yes more energy	staying healthy	no
824	greatly really well	my transplant	no
825	Little different	stop smoking
827	More energy	possibility of future kidney issues
828	Over all feeling healthier, not having diet restrictions	My autoimmune illness coming back
829	It has not changed	Nothing
830	I feel like me again	COST!!!	No.
831
833	Better, more energy, able to do more	Staying healty and not being a burdon to others. Being able to do what I want without pain.
834	Care of self as a Transplant patient, Expenses, appointments to manage, Insurance to manage	Possible dialysis senario, Diabetes	No
835	Certainly more aware of diet and transplant infections. Otherwise, I function very well. I do tire more easily.	I just want the future level of care to continue as it is at present.	No.
836	More meds, watch diet, focus on exercise	How long kidney will last. What happens if it stops working?	no
838	It got better. My mind is clearer.	Going back on dialysis!!	no
839	no dialysis	Side effects of medications
840	I feel fairly well.	I just live my life.
842	Have slowed down, not as much energy. Sometimes just don’t care	That no one in my family history is diabetic. But because of my anti-rejection meds I am, and have difficulty working a job.
844	More cognizant of medical cares/expenses	Access to healthcare	weight control program
845	Not much. Well Yes, better quality of life.	None, continue in good health.	no
847	A lot.	I will never be the same emotionally and physically	How is your social life?
851	I am not so tired and have more energy.	That I don't have kidney problems in the future; cancer from pills; bone problems.
852		Keeping my transplant healthy
853	I feel and look better. I also can do more for myself.	My weight concerns me the most. Nothing concerns me about my healthcare. I hope to live a long life.	nothing.
855	Amazing--the results are indescribable!	My UM Nephrologistr not giving me the time and care my previous UM Nephrologist did.	When I talk to my UM nurse on the telephone, she never says goodbye. She always just hang ups.
856	Mentally & Physcially better	I have no concerns & confident I can afford & have quality health care in the future	No
861	Don't have to worry about it. Very blessed	nothing	no
862
863	More relaxed, also I try to enjoy everything more	Insurance and its possible disruption to the best healthcare.
864	Still in recovery mode. No dialysis
867	No! + yes, no dialysis	having a good doctor to see
868
872	The amount of medication taken on a daily basis. Daily activity.	The weight gain.
874
876		Medical expenses
878	So very much just to be able to live a normal life not to be sick most of the time. Thank you God. And U of M transplant team.	To live long healthy and happy. Try to stay stress free.	I hope that everybody who gets a transplant lives long. Health, strong, happy and love to all.
880	Health is better.	Availability of medications.	The drs and quality of care is unsurpassed!
881	not at all	eventually losing kidney
882	Yes
886	Yes	nothing
887	for the better	complications
893
894	Yes	Maintaining what I have.
899	No dialysis 3x a week- looking forward to living life and travel
906	Very little	Staying healthy, fit and active, health care to support my quality of life desired	being aware of early warning sign of changing health
909	I'm tired. I can't walk as far. I struggle to keep up my house work.
914	I am not as active as I once was.
918	not really	my health
921
927	Looking forward to early retirement	New kidney continues to fucntion	I'm very satisfied with Dr. [name removed] and [name removed]
930	it stinks
938
941
942	For the better. I enjoy waking up in the am again.	My kidney function and my vision.
944	No more dialysis and renal diet. Being able to travel without the formailty of finding a clinic to dialyze in while out of state.	Being able to maintain food kidney function long term without having to go back on dialysis.
945	More freedom	staying healthy
946
948	Yes	weight gain
950	Significantly improved	That my physician makes himself unavailable for monitoring and feed abck for quality of life assurance.
959	Same to better	no concerns
961	I have an active life!	Cost!	no
964	Yes	That it be stable.	no
966	My life is more complicated and financially has been very difficult.	That it may become cost prohibitive.
971	Made me feel normal	How long my kidney will last
974	My life has changed entirely since becoming sick/receiving a transplant.	I hope not to have issues in the future. My schooling and career are important for me to finish/figure out.
976	Yes
979	Still going my physical stamina, energy level is better	Will my restrict me in retirement and cost of health care	No
995	Better	Staying in good health	N/A
998	I get more UTI's which is a downside. I'm able to travel and spend more time with family, the upside of it.
1002	Excelent	worry about it
1005	I can work, have a family, and not feel sick constantly.	I am concerned about being on dialysis in the future.
1006	Yes, my kidney has been wonderful for 2 years, I expect it to continue.	I feel I need to continue with the steps I have taken for my kidney, to keep health care and the future the same or better.	No, Thanks
1008	Radical Changes, Unable to work due to secondary problems from ESRD & Diabetes	The synergy between organ systems	I can always provide feedback, thime limitations are the only thing preventing it
1011	Yes	Getting my diabetes well under control. And my blood pressure too
1023	Feel better
1024	Way more energy and drive	I
1028	Wanting to do more. Embracing what life has to offer to me	Loosing the kidney and having to be back on dialysis	Going to/back to work and how does a person feel about it
1034	Make me more aware of health issues	How long will kidney last	No
1036	Better	Lose it
1037	Improved	Nothing	No
1049	No dialysis makes it much better	Potential rejection
1050		Not being able to work and care for my family
1052
1053	Never had dialysis energy	Having a transplant so young	No
1054	More medications, more concern about infections and getting sick	Kidney rejection	N/A
1055	Life is great!	Nothing
1057	I spend a lot of time going to appointments, having blood drawn, and otherwise doing things to take care of my health. Although, it's better than being on dialysis	I fear that the next time I go on dialysis, I will be on it longer than I was this time (about a month), and it will be more difficult than it was this time. I will be older and it will probably take more out of me.	Maybe ask how it has affected my spouse's or my family's goals. My answer to that would be that due to my uncertain health, my wife has gone back to work to help provide financially for our family just in case I get to the point where I can no longer work. That has increased stress on my wife and therefore affected my whole family.
1058	I always have to worry about my kidney. Germs, eating right, making sure I do what's best for my new kidney.	Not being able to get a new kidney when I am older because of my age.	Nope:)
1060	Better	Trying to stay alive so I can enjoy every moment	Nope
1061	Very positive	Medication effects
1062	Had to have old kidneys removed recently and now I am bigger than I was before. Large abdomen area is very difficult to get used to	Large abdomen, Polycystic liver disease
1063	No	Dialysis, Can go more places	Nothing off hand
1064	No	How long will transplanted kidney last and what will happen to health then.	None
1087
1088	No more dyalysis	Being healthy to the best of my ability.	No
1093	Increase strength, stamina, more time (no dialysis), no sense of doom.	Heart disease- wish I had more energy.
1094	Not so tired. Feel better.
1099	I have more freedom without dialysis	I worry about my being able to perform my normal daily routine.
1100	Wonderful	To continue with good care to live long
1103	Changed for the better healthwise	My back surgery presently affecting my quality of life. My right foot nerve was damaged during surgery that I have pain in my ankle area when walking especially in uneven surfaces. Make it hard for me to play golf.	Maybe if the patient health imporve after the kidney transplant, you should ask the patient how he/she did it so it can be shared with other having health issues after the transplant.
1109	Medication	Managing stress	No
1116	I feel better overall. I am able to participate in my daugher's life more.	Not knowing how long my kidney will perform and if my health will deteriorate again.	no
1130	I feel better	Mostly mechanical issues- knees, etc. must lose weight!
1134	Absolutely. I took a night time class and took phlebotomy. Then I got a job at U of M. And I enjoy telling other patients I had a transplant done here at U of M and talking to them telling them it runs easy and smooth and how the meds list trickles down w	Insurance, insurance, insurance. Extremely important that I get excellent insurance to cover all my meds to the end of my life, which will be over 100 years young.	Not really. This nephrology clinic is one of the best clinics that I go to. Dr. [name removed] is a spectacular doctor. [Name removed] is fabulous. And last but not least Dr. [name removed] who performed my transplant, absolutely amazing. I truly mean all this from my heart and kidney. They changed my life for the better. I so have a different look on life. They actually gave me a second chance a…
1137	Taking a lot of medication	Being able to afford it	No
1139	More meds	Want to for myself and feel good to enjoy life	Satisfied with transplant center
1142
1143	Yes	It has meaning so I had no things	no
